# Supplementary material for: Unveiling the Genomic Basis of Chemosensitivity in Sarcomas of the Extremities: An Integrated Approach for an Unmet Clinical Need
Source: Int J Mol Sci. 2023 Apr 8;24(8):6926. doi: 10.3390/ijms24086926 (PMC10138892; doi:10.3390/ijms24086926)
Supplement: Supplementary file 1 [file ijms-24-06926-s001.zip]

Archive with 4 entries (4 files):
- Supplementary Figure S1.pptx
- Supplementary Figure S2.pptx
- Supplementary Figure S3.pptx
- Supplementary Figure S4.pptx
